# Supplementary material for: Discovery of Novel GMPS Inhibitors of Candidatus Liberibacter Asiaticus by Structure Based Design and Enzyme Kinetic
Source: Biology (Basel). 2021 Jun 28;10(7):594. doi: 10.3390/biology10070594 (PMC8301025; doi:10.3390/biology10070594)
Supplement: Supplementary file 1 [file biology-10-00594-s001.zip]

Archive with 5 entries (5 files):
- Figure S1.tif
- Figure S2.png
- Figure S3.tif
- Figure S4.tif
- GMPS supple material.pdf
